# Supplementary material for: Staff behaviours that promote positive co-worker relationships in health and social care settings: A scoping review with implications for long-term residential care
Source: Int J Nurs Stud Adv. 2026 Apr 19;10:100543. doi: 10.1016/j.ijnsa.2026.100543 (PMC13101673; doi:10.1016/j.ijnsa.2026.100543)
Supplement: Supplementary file 4 [file mmc4.txt]

Database: Ovid MEDLINE(R) <1946 to August Week 2 2020>
Search Strategy:
--------------------------------------------------------------------------------
1     Quality Assurance, Health Care/ (55909)
2     Quality Indicators, Health Care/ (15699)
3     Outcome Assessment, Health Care/ (72753)
4     treatment outcome/ or treatment failure/ (1006743)
5     Total Quality Management/ (12533)
6     Quality Improvement/ (24921)
7     "Standard of Care"/ (2675)
8     "Quality of Health Care"/ (72927)
9     (quality of health care or quality of healthcare or quality care or care quality).tw. (21732)
10     "standard* of care".tw. (38476)
11     (quality adj2 (improv* or assurance or change)).tw. (124886)
12     ((care or healthcare) adj2 (improv* or change)).tw. (41077)
13     Patient Safety/ (20471)
14     patient safety.tw. (23259)
15     exp Medication Errors/ (17327)
16     medication error*.tw. (4476)
17     mortality/ or hospital mortality/ (83857)
18     Morbidity/ (30187)
19     Patient Satisfaction/ (81701)
20     patient satisfaction*.tw. (29511)
21     (patient adj1 death*).tw. (2379)
22     or/1-21 [quality or outcome] (1545508)
23     (worker* adj2 (relations or relationship*)).tw. (354)
24     ((employee* or colleague*) adj2 (relations or relationship*)).tw. (644)
25     (staff adj relations).tw. (94)
26     (staff adj1 relationships).tw. (171)
27     (workplace adj (relations or relationship*)).tw. (108)
28     ((supervisor or supervisors) adj2 (relations or relationship*)).tw. (219)
29     management relations.tw. (44)
30     ("relationship* with managers" or "relationship with management").tw. (22)
31     (subordinate* adj2 (relations or relationship*)).tw. (145)
32     (interprofessional adj1 (relations or relationship*)).tw. (254)
33     *organizational culture/ (5589)
34     employee grievances/ (968)
35     personnel loyalty/ (2166)
36     ((work* or workplace) adj2 culture).tw. (1083)
37     ((work* or workplace) adj2 bullying).tw. (493)
38     ((work or workplace) adj2 conflict).tw. (812)
39     organi?ational social capital.tw. (7)
40     social capital/ (930)
41     ((nurse* or care home assistant*) adj2 relationship*).tw. (2483)
42     work environment.ti. (1625)
43     work environment.ab. /freq=2 (1427)
44     psychosocial environment.tw. (328)
45     or/23-44 [workplace culture] (18547)
46     Primary Health Care/ (77714)
47     exp General Practice/ (74983)
48     general practitioners/ or physicians, family/ or physicians, primary care/ (27572)
49     Ambulatory Care/ (43079)
50     community pharmacy services/ (4623)
51     community health services/ or community health nursing/ or home health nursing/ or home care services/ or home nursing/ (85906)
52     community mental health services/ or mental health services/ (51809)
53     community pharmacy services/ (4623)
54     maternal health services/ (13861)
55     emergency medical services/ or emergency service, hospital/ or trauma centers/ or emergency services, psychiatric/ (119618)
56     exp nursing care/ or nursing services/ (138942)
57     Homes for the Aged/ or "home* for the aged".tw. (14733)
58     exp Nursing Homes/ or nursing home*.tw. (47141)
59     "care home*".tw. (3135)
60     Long-Term Care/ (25960)
61     ((long-term or longterm or long-stay or longstay or retir*) adj5 (facilit* or institution* or setting* or resident*)).tw. (15106)
62     Residential Facilities/ (5446)
63     (gp* or general practitioner* or family doctor* or family practitioner* or family physician* or local doctor* or primary care doctor* or primary care physician*).tw. (218284)
64     (general practice* or family practice* or family medicine).tw. (51369)
65     exp Hospitals/ (275262)
66     exp Nursing Staff/ (66241)
67     (primary care or secondary care).tw. (101630)
68     or/46-67 [setting] (1132062)
69     22 and 45 and 68 (1517)
70     limit 69 to (english language and yr="1990 -Current") (16,181)

***************************


  
